# Supplementary material for: A qPCR technology for direct quantification of methylation in untreated DNA
Source: Nat Commun. 2023 Aug 24;14:5153. doi: 10.1038/s41467-023-40873-y (PMC10449789; doi:10.1038/s41467-023-40873-y)
Supplement: Supplementary file 4 — Source Data [file 41467_2023_40873_MOESM4_ESM.xlsx]

## Sheet: Fig 2b
Rep	Sample	Number	Gene	Tm
1	UM	0	Ref	64.59
2	UM	0	Ref	64.53
3	UM	0	Ref	64.55
1	UM	0	INA-1	72.39
2	UM	0	INA-1	72.38
3	UM	0	INA-1	72.37
1	UM	0	INA-2	72.12
2	UM	0	INA-2	71.79
3	UM	0	INA-2	71.63

## Sheet: Fig 4c
Rep	Sample	Number	Gene	Tm
1	M	4	Ref	68.87
2	M	4	Ref	68.98
3	M	4	Ref	68.83
1	UM	0	Ref	64.59
2	UM	0	Ref	64.53
3	UM	0	Ref	64.55
1	M	4	INA-1	81.1
2	M	4	INA-1	80.85
3	M	4	INA-1	80.88
1	UM	0	INA-1	72.39
2	UM	0	INA-1	72.38
3	UM	0	INA-1	72.37
1	M	4	INA-2	82.88
2	M	4	INA-2	82.4
3	M	4	INA-2	83.11
1	UM	0	INA-2	72.12
2	UM	0	INA-2	71.79
3	UM	0	INA-2	71.63

## Sheet: FIg 4d
Rep	Sample	Number	Gene	Tm
1	UM	0	Ref	64.59
2	UM	0	Ref	64.53
3	UM	0	Ref	64.55
1	1mC	1	Ref	67.55
2	1mC	1	Ref	67.42
3	1mC	1	Ref	67.42
1	2mC	1	Ref	66.85
2	2mC	1	Ref	66.9
3	2mC	1	Ref	66.95
1	3mC	1	Ref	66.77
2	3mC	1	Ref	66.53
3	3mC	1	Ref	66.58
1	4mC	1	Ref	67.44
2	4mC	1	Ref	67.34
3	4mC	1	Ref	67.33
1	1,2mC	2	Ref	68.24
2	1,2mC	2	Ref	68.14
3	1,2mC	2	Ref	68.19
1	1,2,3mC	3	Ref	68.61
2	1,2,3mC	3	Ref	68.57
3	1,2,3mC	3	Ref	68.51
1	M	4	Ref	68.87
2	M	4	Ref	68.98
3	M	4	Ref	68.83
1	UM	0	INA-1	72.39
2	UM	0	INA-1	72.38
3	UM	0	INA-1	72.37
1	1mC	1	INA-1	75.2
2	1mC	1	INA-1	75.19
3	1mC	1	INA-1	75.11
1	2mC	1	INA-1	74.92
2	2mC	1	INA-1	74.8
3	2mC	1	INA-1	74.77
1	3mC	1	INA-1	75.34
2	3mC	1	INA-1	75.3
3	3mC	1	INA-1	75.22
1	4mC	1	INA-1	75.31
2	4mC	1	INA-1	75.25
3	4mC	1	INA-1	75.28
1	1,2mC	2	INA-1	77.21
2	1,2mC	2	INA-1	77.17
3	1,2mC	2	INA-1	77.39
1	1,2,3mC	3	INA-1	79.67
2	1,2,3mC	3	INA-1	79.7
3	1,2,3mC	3	INA-1	79.78
1	M	4	INA-1	81.1
2	M	4	INA-1	80.85
3	M	4	INA-1	80.88
1	UM	0	INA-2	72.12
2	UM	0	INA-2	71.79
3	UM	0	INA-2	71.63
1	1mC	1	INA-2	77.64
2	1mC	1	INA-2	77.52
3	1mC	1	INA-2	77.39
1	2mC	1	INA-2	77.26
2	2mC	1	INA-2	77.02
3	2mC	1	INA-2	77.15
1	3mC	1	INA-2	77.42
2	3mC	1	INA-2	76.99
3	3mC	1	INA-2	77.18
1	4mC	1	INA-2	77.7
2	4mC	1	INA-2	77.34
3	4mC	1	INA-2	77.41
1	1,2mC	2	INA-2	79.74
2	1,2mC	2	INA-2	79.4
3	1,2mC	2	INA-2	79.78
1	1,2,3mC	3	INA-2	81.54
2	1,2,3mC	3	INA-2	81.71
3	1,2,3mC	3	INA-2	81.64
1	M	4	INA-2	82.88
2	M	4	INA-2	82.4
3	M	4	INA-2	83.11

## Sheet: Fig 5a
Run	Rep	Concentration	Ct_HEX	Ct_FAM
A	1	100	28.08	27.47
A	2	100	26.42	26.42
A	3	100	25.88	26.17
A	4	100	25.69	26.13
A	5	100	25.88	26.28
A	1	50	27.08	28.04
A	2	50	26.65	27.54
A	3	50	25.89	27.13
A	4	50	25.89	27.11
A	5	50	25.95	27.16
A	1	25	26.29	28.31
A	2	25	26.68	28.33
A	3	25	26.01	28.17
A	4	25	26.05	27.88
A	5	25	25.98	28.09
A	1	10	26.24	29.47
A	2	10	26.23	29.3
A	3	10	25.93	28.97
A	4	10	25.79	29.25
A	5	10	26.1	29.46
A	1	5	27.7	32.18
A	2	5	26.38	30.62
A	3	5	26.13	30.42
A	4	5	25.68	29.87
A	5	5	26.16	30.14
A	1	2.5	27.6	32.51
A	2	2.5	26.39	31.05
A	3	2.5	26.14	30.41
A	4	2.5	26.02	30.53
A	5	2.5	26.11	30.71
A	1	0	27.75	34.85
A	2	0	26.51	32.98
A	3	0	26.24	32.31
A	4	0	26.03	31.43
A	5	0	26.39	32.39
B	1	100	26.57	26.7
B	2	100	26.02	26.2
B	3	100	25.76	26.26
B	4	100	26.12	26.39
B	5	100	25.93	26.33
B	1	50	26.65	27.56
B	2	50	26.1	27.18
B	3	50	26.03	27.08
B	4	50	26.33	27.3
B	5	50	26.12	27.26
B	1	25	29.09	30.26
B	2	25	26.2	28.13
B	3	25	26.07	28.12
B	4	25	26.31	28.33
B	5	25	25.93	28.01
B	1	10	27.07	30.5
B	2	10	26.3	29.7
B	3	10	26.28	29.33
B	4	10	26.16	29.38
B	5	10	25.93	28.98
B	1	5	27.22	31.32
B	2	5	26.13	30.42
B	3	5	26.17	30.46
B	4	5	26.25	30.47
B	5	5	26.11	30.11
B	1	2.5	27.04	32
B	2	2.5	26.21	30.67
B	3	2.5	26.03	30.73
B	4	2.5	26.36	31.14
B	5	2.5	26.06	30.97
B	1	0	27.49	33.84
B	2	0	26	32.24
B	3	0	26.2	32.24
B	4	0	26.45	33.08
B	5	0	26.17	32.02

## Sheet: Fig 5b
Test	Rep	Delta_Ct
LOD	1	4.06198
LOD	2	4.48471
LOD	3	4.88584
LOD	4	4.40901
LOD	5	4.45676
LOD	6	4.38323
LOD	7	4.81507
LOD	8	4.98848
LOD	9	4.47684
LOD	10	4.46252
LOD	11	4.59746
LOD	12	4.03632
LOD	13	4.79744
LOD	14	4.33865
LOD	15	4.5783
LOD	16	4.50281
LOD	17	4.72076
LOD	18	3.89546
LOD	19	4.51484
LOD	20	4.41554
LOB	1	6.54835
LOB	2	5.88968
LOB	3	6.0703
LOB	4	5.94917
LOB	5	5.95524
LOB	6	5.60108
LOB	7	5.83989
LOB	8	5.3367
LOB	9	5.44764
LOB	10	5.95098
LOB	11	5.53052
LOB	12	5.39252
LOB	13	5.48444
LOB	14	6.08373
LOB	15	6.04095
LOB	16	5.67909
LOB	17	5.95023
LOB	18	5.54855
LOB	19	5.7094
LOB	20	5.80843
LOD FFPE	1	4.84709
LOD FFPE	2	4.63146
LOD FFPE	3	4.62927
LOD FFPE	4	4.78955
LOD FFPE	5	4.48778
LOD FFPE	6	4.09444
LOD FFPE	7	5.45729
LOD FFPE	8	4.32355
LOD FFPE	9	4.18195
LOD FFPE	10	4.50364
LOD FFPE	11	3.91868
LOD FFPE	12	4.15134
LOD FFPE	13	4.3374
LOD FFPE	14	4.41705
LOD FFPE	15	4.35011
LOD FFPE	16	3.66642
LOD FFPE	17	4.25352
LOD FFPE	18	3.44475
LOD FFPE	19	4.52394
LOD FFPE	20	4.24515
LOB FFPE	1	6.58617
LOB FFPE	2	6.07811
LOB FFPE	3	5.94727
LOB FFPE	4	7.64839
LOB FFPE	5	6.22046
LOB FFPE	6	7.17994
LOB FFPE	7	6.59268
LOB FFPE	8	7.16038
LOB FFPE	9	5.77046
LOB FFPE	10	6.59126
LOB FFPE	11	7.48205
LOB FFPE	12	6.53075
LOB FFPE	13	7.13565
LOB FFPE	14	7.00404
LOB FFPE	15	7.11456
LOB FFPE	16	7.8175
LOB FFPE	17	7.68972
LOB FFPE	18	8.26199
LOB FFPE	19	6.63905
LOB FFPE	20	5.56658

## Sheet: Fig 6c
Sample	Assay	Percentage	Status	MSP_res
1	EpiDirect	7.4	M	M
2	EpiDirect	5	M	UM
3	EpiDirect	2.8	M	UM
4	EpiDirect	0	UM	UM
5	EpiDirect	6.5	M	UM
6	EpiDirect	21.1	M	M
7	EpiDirect	9.8	M	M
8	EpiDirect	10.2	M	M
9	EpiDirect	8.9	M	M
10	EpiDirect	0	UM	UM
11	EpiDirect	3	M	UM
12	EpiDirect	0	UM	UM
13	EpiDirect	3.8	M	M
14	EpiDirect	0	UM	UM
15	EpiDirect	2.4	M	UM
16	EpiDirect	0	UM	UM
17	EpiDirect	0	UM	UM
18	EpiDirect	0	UM	UM
19	EpiDirect	0	UM	UM
20	EpiDirect	0	UM	UM
21	EpiDirect	0	UM	UM
22	EpiDirect	0	UM	UM
23	EpiDirect	0	UM	UM
24	EpiDirect	0	UM	M
25	EpiDirect	0	UM	UM
26	EpiDirect	9.1	M	M
27	EpiDirect	0	UM	UM
28	EpiDirect	0	UM	UM
29	EpiDirect	0	UM	UM
30	EpiDirect	3.1	M	M
31	EpiDirect	0	UM	UM
32	EpiDirect	0	UM	UM
33	EpiDirect	0	UM	M
34	EpiDirect	0	UM	UM
35	EpiDirect	0	UM	UM
36	EpiDirect	3.8	M	M
37	EpiDirect	0	UM	UM
38	EpiDirect	0	UM	UM
39	EpiDirect	0	UM	UM
40	EpiDirect	0	UM	UM
41	EpiDirect	0	UM	UM
42	EpiDirect	0	UM	UM
1	GeneMAP	4	M	M
2	GeneMAP	0	UM	UM
3	GeneMAP	0	UM	UM
4	GeneMAP	0	UM	UM
5	GeneMAP	0	UM	UM
6	GeneMAP	22	M	M
7	GeneMAP	0	UM	M
8	GeneMAP	9.4	M	M
9	GeneMAP	8.2	M	M
10	GeneMAP	0.1	UM	UM
11	GeneMAP	0	UM	UM
12	GeneMAP	0	UM	UM
13	GeneMAP	0.4	UM	M
14	GeneMAP	0	UM	UM
15	GeneMAP	0.1	UM	UM
16	GeneMAP	0	UM	UM
17	GeneMAP	0	UM	UM
18	GeneMAP	0	UM	UM
19	GeneMAP	6.9	M	UM
20	GeneMAP	0.1	UM	UM
21	GeneMAP	0.3	UM	UM
22	GeneMAP	0	UM	UM
23	GeneMAP	0	UM	UM
24	GeneMAP	0	UM	M
25	GeneMAP	0	UM	UM
26	GeneMAP	5.6	M	M
27	GeneMAP	0	UM	UM
28	GeneMAP	0	UM	UM
29	GeneMAP	0	UM	UM
30	GeneMAP	0	UM	M
31	GeneMAP	0	UM	UM
32	GeneMAP	0	UM	UM
33	GeneMAP	1.8	M	M
34	GeneMAP	0	UM	UM
35	GeneMAP	0	UM	UM
36	GeneMAP	0.8	M	M
37	GeneMAP	0	UM	UM
38	GeneMAP	0	UM	UM
39	GeneMAP	0	UM	UM
40	GeneMAP	0.3	UM	UM
41	GeneMAP	0	UM	UM
42	GeneMAP	0	UM	UM
